# Supplementary material for: Expression of EPL1 from Trichoderma atroviride in Arabidopsis Confers Resistance to Bacterial and Fungal Pathogens
Source: Plants (Basel). 2023 Jun 25;12(13):2443. doi: 10.3390/plants12132443 (PMC10347261; doi:10.3390/plants12132443)
Supplement: Supplementary file 1 [file plants-12-02443-s001.zip]

Archive with 1 entries (1 files):
- plants-2386834-supplementary.pdf
